# Supplementary material for: Avoidance Behavior in Patients with Chronic Dizziness: A Prospective Observational Study
Source: J Clin Med. 2022 Dec 16;11(24):7473. doi: 10.3390/jcm11247473 (PMC9785738; doi:10.3390/jcm11247473)
Supplement: Supplementary file 1 [file jcm-11-07473-s001.zip]

Archive with 1 entries (1 files):
- jcm-2085160-supplementary.pdf
